# Supplementary material for: Deciphering the Impact of Nucleosides and Nucleotides on Copper Ion and Dopamine Coordination Dynamics
Source: Int J Mol Sci. 2024 Aug 23;25(17):9137. doi: 10.3390/ijms25179137 (PMC11394690; doi:10.3390/ijms25179137)
Supplement: Supplementary file 1 [file ijms-25-09137-s001.zip]

Archive with 1 entries (1 files):
- ijms-3173773-supplementary.pdf
